# Supplementary material for: Prevalence and Characterization of Staphylococcus aureus in Growing Pigs in the USA
Source: PLoS One. 2015 Nov 24;10(11):e0143670. doi: 10.1371/journal.pone.0143670 (PMC4658009; doi:10.1371/journal.pone.0143670)
Supplement: S1 Table — (XLSX) [file pone.0143670.s001.xlsx]

## Sheet: Supplementary Table
S1 Table: Spa types and MLST types of MSSA and MRSA isolates from 38 swine farms
						MSSA					MRSA	Spa types
Farm	STATE	SOURCE	N pigs	N MRSA	N MSSA	ST398	ST9	ST5	ST1	ST2007	ST398
1	IN	VETERINARIAN	20	0	11	0	22	0	0	0	0	t3446, t337
2	IL	VETERINARIAN	21	0	4	0	5	3	0	0	0	t002, t2498
3	NE	VETERINARIAN	20	0	20	0	25	15	0	0	0	t337, t570
4	NE	VETERINARIAN	20	0	19	23	1	13	0	0	0	t034, t242, t2582, t337
5	MN	VETERINARIAN	25	0	13	18	2	4	0	0	0	t899, t337, t306
6	IL	VETERINARIAN	20	0	20	1	38	1	0	0	0	t2498, t337, t002, t3446, t2582, t2462, unknown2 and 3
7	IL	VETERINARIAN	20	0	16	0	30	0	0	0	0	t3446, t337
8	MN	VETERINARIAN	20	0	9	5	3	2	0	0	0	t034, t011, t002, t337
9	MI	VETERINARIAN	20	0	20	40	0	0	0	0	0	t034, t1793
10	IA	POSITIVE CONTROL	20	20	20	40	0	0	0	0	20	T034, t11374
11	IA	VETERINARIAN	20	0	20	4	36	0	0	0	0	t11241, t337
12*	AL	VETERINARIAN	20	0	8	0	22	0	0	0	0	t2498
13	MN	VETERINARIAN	20	0	6	1	10	0	0	0	0	t337, t5462
14	SD	VETERINARIAN	20	0	18	16	12	0	0	0	0	t337, t571
15	IN	VETERINARIAN	20	0	0	0	0	0	0	0	0
16	PA	VETERINARIAN	20	0	20	2	3	34	0	0	0	t002, t034, t337
17	TX	VETERINARIAN	20	0	7	14	0	0	0	0	0	t034
18	NC	VETERINARIAN	22	0	17	0	31	0	0	0	0	t337
19	NC	VETERINARIAN	20	0	20	1	0	39	0	0	0	t002, t5883
20	MN	VETERINARIAN	22	0	21	33	2	1	0	5	0	t571,t14581,t8134, t10494, t570
21	MN	VETERINARIAN	20	0	3	0	6	0	0	0	0	t337
22	IN	VETERINARIAN	25	0	24	12	30	0	0	0	0	t337, unknown5
23	MN	VETERINARIAN	20	0	12	19	0	0	0	0	0	t5838
24	IL	VETERINARIAN	20	0	16	0	30	0	0	0	0	t337
25	IN	VETERINARIAN	20	0	20	0	38	0	0	0	0	t337
26	MN	VETERINARIAN	20	0	18	0	29	7	0	0	0	t3446, t337, t002
27	MN	VETERINARIAN	20	0	17	27	0	6	0	0	0	t002, unknown4
28	IN	VETERINARIAN	20	0	18	22	4	10	0	0	0	t002,t034, t337, unknown1
29	IN	VETERINARIAN	22	0	22	0	44	0	0	0	0	t337
30	NC	VETERINARIAN	20	0	20	0	40	0	0	0	0	t337, t3232
31	IA	VETERINARIAN	22	0	22	18	22	0	0	0	0	t011, t034, t337, t3446, t899
32	MN	VETERINARIAN	20	0	5	10	0	0	0	0	0	t034
33	IA	VETERINARIAN	20	0	13	12	14	0	0	0	0	t1419, t337
34	IL	VETERINARIAN	20	0	19	1	16	21	0	0	0	t002, t034, t1334, t570,t2462
35	IA	VETERINARIAN	20	0	20	35	2	0	0	0	0	t011, t337, t571
36	NC	VETERINARIAN	20	0	20	39	0	0	0	0	0	t034, t11744, t1255
37*	MN	EDUCATIONAL	34	0	34	75	0	0	0	0	0	t034, t571
38	MN	EDUCATIONAL	30	0	27	1	46	0	7	0	0	t034, t127, t2315, t337
